# Supplementary material for: Genome-Wide Identification of Potential mRNAs in Drought Response in Wheat (Triticum aestivum L.)
Source: Genes (Basel). 2022 Oct 20;13(10):1906. doi: 10.3390/genes13101906 (PMC9601369; doi:10.3390/genes13101906)
Supplement: Supplementary file 1 [file genes-13-01906-s001.zip › Table S1.xlsx]

## Sheet: Sheet1
GSE87325	Samples	Status
GSM2327793	WL711 control, biological rep1	Included
GSM2327794	WL711 control, biological rep2	Included
GSM2327795	WL711 drought, biological rep1	Included
GSM2327796	WL711 drought, biological rep2	Included
GSM2327797	C306 control, biological rep1	Included
GSM2327798	C306 control, biological rep2	Included
GSM2327799	C306 drought, biological rep1	Included
GSM2327800	C306 drought, biological rep2	Included
GSE87325	Samples	Status
GSM1754941	Developing seed at 24HAF, biological rep1	Included
GSM1754942	Developing seed at 24HAF, biological rep2	Included
GSM1754943	Developing seed at 48HAF control, biological rep1	Included
GSM1754944	Developing seed at 48HAF control, biological rep2	Included
GSM1754945	Developing seed at 48HAF drought, biological rep1	Included
GSM1754946	Developing seed at 48HAF drought, biological rep2	Included
GSM1754947	Developing seed at 72HAF control, biological rep1	Included
GSM1754948	Developing seed at 72HAF control, biological rep2	Included
GSM1754949	Developing seed at 72HAF drought, biological rep1	Included
GSM1754950	Developing seed at 72HAF drought, biological rep2	Included
GSE70443	Samples	Status
GSM1144631	genotype: WT - drought: CTRL - rep1	Included
GSM1144632	genotype: WT - drought: CTRL - rep2	Included
GSM1144633	genotype: WT - drought: CTRL - rep3	Included
GSM1144634	genotype: WT - drought: Drought - rep1	Included
GSM1144635	genotype: WT - drought: Drought - rep2	Included
GSM1144636	genotype: WT - drought: Drought - rep3	Included
GSM1144637	genotype: M - drought: CTRL - rep1	Included
GSM1144638	genotype: M - drought: CTRL - rep2	Included
GSM1144639	genotype: M - drought: CTRL - rep3	Included
GSM1144640	genotype: M - drought: Drought - rep1	Included
GSM1144641	genotype: M - drought: Drought - rep2	Included
GSM1144642	genotype: M - drought: Drought - rep3	Included
GSE47090	Samples	Status
GSM1109769	treatment: CTRL - genotype: Ofanto - rep1	Included
GSM1109770	treatment: CTRL - genotype: Ofanto - rep2	Included
GSM1109771	treatment: CTRL - genotype: Ofanto - rep3	Included
GSM1109772	treatment: CTRL - genotype: Cappelli - rep1	Included
GSM1109773	treatment: CTRL - genotype: Cappelli - rep2	Included
GSM1109774	treatment: CTRL - genotype: Cappelli - rep3	Included
GSM1109775	treatment: Drought - genotype: Ofanto - rep1	Included
GSM1109776	treatment: Drought - genotype: Ofanto - rep2	Included
GSM1109777	treatment: Drought - genotype: Ofanto - rep3	Included
GSM1109778	treatment: Drought - genotype: Cappelli - rep1	Included
GSM1109779	treatment: Drought - genotype: Cappelli - rep2	Included
GSM1109780	treatment: Drought - genotype: Cappelli - rep3	Included
GSM1109781	treatment: Heat - genotype: Ofanto - rep1	Excluded
GSM1109782	treatment: Heat - genotype: Ofanto - rep2	Excluded
GSM1109783	treatment: Heat - genotype: Ofanto - rep3	Excluded
GSM1109784	treatment: Heat - genotype: Cappelli - rep1	Excluded
GSM1109785	treatment: Heat - genotype: Cappelli - rep2	Excluded
GSM1109786	treatment: Heat - genotype: Cappelli - rep3	Excluded
GSM1109787	treatment: Mixed - genotype: Ofanto - rep1	Excluded
GSM1109788	treatment: Mixed - genotype: Ofanto - rep2	Excluded
GSM1109789	treatment: Mixed - genotype: Ofanto - rep3	Excluded
GSM1109790	treatment: Mixed - genotype: Cappelli - rep1	Excluded
GSM1109791	treatment: Mixed - genotype: Cappelli - rep2	Excluded
GSM1109792	treatment: Mixed - genotype: Cappelli - rep3	Excluded
