# Supplementary material for: Genome-Wide Identification of Potential mRNAs in Drought Response in Wheat (Triticum aestivum L.)
Source: Genes (Basel). 2022 Oct 20;13(10):1906. doi: 10.3390/genes13101906 (PMC9601369; doi:10.3390/genes13101906)
Supplement: Supplementary file 1 [file genes-13-01906-s001.zip › Table S2.xlsx]

## Sheet: Sheet1
Sr #	SDGs	Accessions	IWGSC IDs	BP	CC	MF	PO
1	31369563	CD454935.1	TraesCS3D02G120200				cultured plant cell	cauline leaf	fruit valve	leaf vascular system	petiole epidermis	flower bud	shoot axis epidermis	guard cell	mesophyll cell	fruit dehiscence zone	leaf epidermis	root epidermis	sepal epidermis	leaf trichome	root	stem	inflorescence	peduncle	inflorescence branch	primary root	leaf margin
2	25245708	CA667105.1	TraesCS6A02G328700	response to auxin			cauline leaf	shoot apex	rib zone	inflorescence meristem	root	plant embryo	seed	vascular leaf	sepal	petal	flower	flower pedicel	gynoecium	receptacle	hypocotyl	collective leaf structure	plant embryo cotyledonary stage	mature plant embryo stage	plant embryo globular stage	plant embryo bilateral stage	petal differentiation and expansion stage	flowering stage
3	31369545	CD454917	TraesCS2D02G000200		cytosol	oxidoreductase activity	cauline leaf	shoot apex	inflorescence meristem	guard cell	leaf lamina base	shoot system	plant embryo	vascular leaf	stamen	carpel	sepal	petal	flower	stem	cotyledon	petiole	hypocotyl	leaf apex	collective leaf structure	vascular leaf senescent stage	plant embryo bilateral stage	LP.12 twelve leaves visible stage	LP.08 eight leaves visible stage	LP.02 two leaves visible stage	LP.10 ten leaves visible stage	LP.04 four leaves visible stage	LP.06 six leaves visible stage	petal differentiation and expansion stage	flowering stage
4	25232126	CA653601	TraesCS6D02G086600			RNA binding
5	19959095	BJ220896	TraesCS6D02G260700				cauline leaf	shoot apex	inflorescence meristem	guard cell	leaf lamina base	root	shoot system	plant embryo	seed	vascular leaf	stamen	carpel	sepal	petal	flower	stem	flower pedicel	cotyledon	petiole	hypocotyl	leaf apex	shoot apical meristem	collective leaf structure	pollen	vascular leaf senescent stage	plant embryo cotyledonary stage	mature plant embryo stage	plant embryo globular stage	plant embryo bilateral stage	LP.12 twelve leaves visible stage	LP.08 eight leaves visible stage	LP.02 two leaves visible stage	LP.10 ten leaves visible stage	LP.04 four leaves visible stage	LP.06 six leaves visible stage	petal differentiation and expansion stage	flowering stage
6	14320	X52867	TraesCSU02G154600	electron transport chain	membrane	cytochrome-c oxidase activity
7	25550165	CA734567	TraesCS6B02G234100				cauline leaf	shoot apex	inflorescence meristem	guard cell	root	plant embryo	seed	vascular leaf	stamen	carpel	sepal	petal	flower	stem	flower pedicel	hypocotyl	leaf apex	collective leaf structure	plant embryo cotyledonary stage	mature plant embryo stage	plant embryo globular stage	plant embryo bilateral stage	LP.04 four leaves visible stage	petal differentiation and expansion stage	flowering stage
8	25270582	CA684029	TraesCS1D02G333000	regulation of autophagy	Mon1-Ccz1 complex
9	20313737	BQ168410	TraesCS5A02G456300		integral component of membrane		root hair cell	guard cell	primary root differentiation zone	epidermis
10	20334251	BQ172428	TraesCS6A02G240400	regulation of transcription, DNA-templated	nucleus	DNA-binding transcription factor activity, RNA polymerase II-specific	cauline leaf	shoot apex	inflorescence meristem	guard cell	leaf lamina base	fruit	root	shoot system	plant embryo	portion of vascular tissue	vascular leaf	stamen	carpel	sepal	petal	flower	stem	flower pedicel	cotyledon	hypocotyl	collective leaf structure	pollen	vascular leaf senescent stage	plant embryo globular stage	LP.04 four leaves visible stage	LP.06 six leaves visible stage	petal differentiation and expansion stage	flowering stage
11	25231635	CA653110	TraesCS7B02G243600				root hair cell	guard cell	primary root differentiation zone	epidermis
